# Supplementary material for: PM2.5 exposure increases dry eye disease risks through corneal epithelial inflammation and mitochondrial dysfunctions
Source: Cell Biol Toxicol. 2023 Feb 14;39(6):2615–30. doi: 10.1007/s10565-023-09791-z (PMC10693534; doi:10.1007/s10565-023-09791-z)
Supplement: Supplementary file 15 — Table S1 (XLSX 10.1 kb) [file 10565_2023_9791_MOESM8_ESM.xlsx]

## Sheet: Table S1
Sample	RawReads(M)	RawBases(G)	CleanReads(M)	CleanBases(G)	ValidBases(%)	Q30(%)	GC(%)
NC1	47.54	7.13	46.53	6.62	92.89	92.13	49.68
NC2	50.9	7.63	49.76	7.09	92.89	91.23	49.81
NC3	48.51	7.28	47.39	6.73	92.53	91.96	49.47
PM1	51.02	7.65	49.92	7.14	93.25	92.14	49.93
PM2	48.43	7.26	47.36	6.77	93.2	91.68	49.85
PM3	51.16	7.67	50.06	7.17	93.43	92.39	49.7
