# Supplementary material for: PM2.5 exposure increases dry eye disease risks through corneal epithelial inflammation and mitochondrial dysfunctions
Source: Cell Biol Toxicol. 2023 Feb 14;39(6):2615–30. doi: 10.1007/s10565-023-09791-z (PMC10693534; doi:10.1007/s10565-023-09791-z)
Supplement: Supplementary file 16 — Table S2 (XLSX 10.3 kb) [file 10565_2023_9791_MOESM9_ESM.xlsx]

## Sheet: genome_mapping_stat
Sample	Total reads	Total mapped reads	Multiple mapped	Uniquely mapped
NC1	46525364	45320547(97.41%)	2020092(4.34%)	43300455(93.07%)
NC2	49764800	48334343(97.13%)	2130686(4.28%)	46203657(92.84%)
NC3	47393108	46128011(97.33%)	2008381(4.24%)	44119630(93.09%)
PM1	49917496	48568991(97.30%)	2090225(4.19%)	46478766(93.11%)
PM2	47361896	45976634(97.08%)	2018743(4.26%)	43957891(92.81%)
PM3	50061964	48707739(97.29%)	2118101(4.23%)	46589638(93.06%)
