# Supplementary material for: PM2.5 exposure increases dry eye disease risks through corneal epithelial inflammation and mitochondrial dysfunctions
Source: Cell Biol Toxicol. 2023 Feb 14;39(6):2615–30. doi: 10.1007/s10565-023-09791-z (PMC10693534; doi:10.1007/s10565-023-09791-z)
Supplement: Supplementary file 17 — Table S3 (XLSX 10.6 kb) [file 10565_2023_9791_MOESM10_ESM.xlsx]

## Sheet: report.FPKM
sample	Min	1st_Qu	Median	Mean	3rd_Qu	Max	Sd	Sum
NC1	0	0.237689	4.15714	21.9748	15.6631	4446.56	99.2818	354608
NC2	0	0.238211	4.16184	22.0894	15.6998	4350.18	99.8791	356456
NC3	0	0.261523	4.25023	21.763	15.876	3824.39	94.936	351190
PM1	0	0.322731	4.49854	21.2287	16.0778	3803.39	87.348	342567
PM2	0	0.291362	4.38406	21.3199	15.8352	3774.66	88.118	344039
PM3	0	0.287924	4.38605	21.2453	15.9834	3790.07	87.6386	342835
